# Supplementary material for: The NtSPL Gene Family in Nicotiana tabacum: Genome-Wide Investigation and Expression Analysis in Response to Cadmium Stress
Source: Genes (Basel). 2023 Jan 10;14(1):183. doi: 10.3390/genes14010183 (PMC9859093; doi:10.3390/genes14010183)
Supplement: Supplementary file 1 [file genes-14-00183-s001.zip]

Archive with 6 entries (6 files):
- Figure S1. Tobacco Nta-miR156 Multiple Sequence Alignment.tif
- Figure S2. Targeting relationship of Nta-miR156 and NtSPL.tif
- Figure S3. Heat map of NtSPL gene family expression in different tissues of tobacco.tif
- Supplementary table 1. Primers list.docx
- Supplementary table 2. Physicochemical properties of the NtSPL family genes.docx
- Supplementary table 3. Detailed information of the cis-acting elements in the promoters of NtSPL.docx
